# Supplementary material for: Functional disruption of cell wall invertase inhibitor by genome editing increases sugar content of tomato fruit without decrease fruit weight
Source: Sci Rep. 2021 Nov 2;11:21534. doi: 10.1038/s41598-021-00966-4 (PMC8563804; doi:10.1038/s41598-021-00966-4)
Supplement: Supplementary file 1 — Supplementary Information 1. [file 41598_2021_966_MOESM1_ESM.xlsx]

## Sheet: Sheet1
Supplementary Table S1: Candidates of off-target sequences in tomato genome suggested sequence by Cas-Offinder.
Target 1																							Chromosome	Position	Direction	Mismatches	193-3	199-2	247-2
G	A	C	A	A	A	A	G	A	A	G	T	c	A	A	A	A	A	t	g	G	G	G	chr1	42587230	+	3	No	No	No
G	A	a	A	g	A	A	G	A	A	G	T	G	A	A	A	A	A	G	a	A	G	G	chr1	72838209	-	3	No	No	No
G	A	C	A	g	A	A	t	A	A	G	T	G	A	A	A	A	A	G	t	T	G	G	chr1	82890298	-	3	No	No	No
G	A	a	A	A	A	A	G	A	A	a	T	G	A	A	A	A	A	a	C	T	G	G	chr4	46427152	+	3	No	No	No
G	A	g	A	A	A	A	G	A	A	G	a	G	A	A	A	A	A	G	a	G	G	G	chr4	48814752	-	3	No	No	No
a	g	C	A	A	A	A	G	A	A	a	T	G	A	A	A	A	A	G	C	A	G	G	chr8	24147717	-	3	No	No	No
G	A	a	A	A	t	A	G	A	A	G	T	a	A	A	A	A	A	G	C	A	G	G	chr9	16234632	+	3	No	No	No
G	A	C	A	A	A	t	G	A	A	G	T	G	A	A	A	c	A	G	a	G	G	G	chr10	59643222	+	3	No	No	No
G	A	C	A	c	A	A	G	A	A	G	a	G	A	A	A	A	A	G	g	G	G	G	chr11	3875108	+	3	No	No	No
G	A	C	t	A	A	A	G	A	A	G	T	t	A	A	A	A	A	G	t	A	G	G	chr12	40433492	-	3	No	No	No
Target 2																											No	No	No
A	T	T	C	c	A	A	T	C	C	T	C	C	T	C	A	A	G	C	T	C	G	G	chr10	528591	+	2	No	No	No
t	T	T	C	T	A	A	a	C	C	T	C	C	T	C	A	A	G	C	T	A	G	G	chr11	53393193	+	2	No	No	No
A	T	T	C	T	A	A	T	C	t	T	C	C	T	C	A	A	a	a	T	G	G	G	chr3	36703369	+	3	No	No	No
c	T	T	C	T	A	A	T	C	C	T	C	g	T	C	A	A	t	C	T	A	G	G	chr5	17279264	-	3	No	No	No
A	T	T	t	T	A	A	T	C	C	T	C	C	T	C	c	A	c	C	T	C	G	G	chr6	16243531	-	3	No	No	No
A	T	T	C	T	A	A	T	t	C	T	t	C	T	C	A	A	t	C	T	A	G	G	chr9	57451257	+	3	No	No	No
t	T	T	C	T	t	c	T	C	C	T	C	C	T	C	A	A	G	C	T	G	G	G	chr10	35111846	-	3	No	No	No
Target 3																											No	No	No
G	C	A	A	c	A	a	A	A	G	C	A	T	T	A	A	C	A	A	t	T	G	G	chr1	69458817	+	3	No	No	No
c	C	A	A	T	A	G	g	A	G	C	A	a	T	A	A	C	A	A	A	A	G	G	chr3	53842460	-	3	No	No	No
G	C	A	g	T	g	G	A	A	G	C	A	g	T	A	A	C	A	A	A	T	G	G	chr5	65176019	-	3	No	No	No
G	C	A	A	T	A	G	A	A	G	C	A	T	c	A	A	g	A	c	A	T	G	G	chr8	63668087	-	3	No	No	No
t	t	A	A	T	A	t	A	A	G	C	A	T	T	A	A	C	A	A	A	A	G	G	chr12	49428193	+	3	No	No	No
Lowercase letters indicate mismatched bases in each target sequence. Plus (+) Indicates the sense strand, and minus (-) indicates the antisense strand, and minus (-) indicates the antisense strand. ‘No’ indicate absent of off-target mutation by CRISPR/Cas9 or Target-AID.
