# Supplementary material for: Functional disruption of cell wall invertase inhibitor by genome editing increases sugar content of tomato fruit without decrease fruit weight
Source: Sci Rep. 2021 Nov 2;11:21534. doi: 10.1038/s41598-021-00966-4 (PMC8563804; doi:10.1038/s41598-021-00966-4)
Supplement: Supplementary file 2 — Supplementary Information 2. [file 41598_2021_966_MOESM2_ESM.xlsx]

## Sheet: Sheet1
Supplementary Table S2. Dataset of metabolites from the mature fruits of SlINVINH1 genome edited line (193-3) obtained from GC-TOF/MS.
	Suzukoma-1	Suzukoma-2	Suzukoma-3	Suzukoma-4	Suzukoma-5	Ave.	SE	193-2-1	193-2-2	193-2-3	193-2-4	193-2-5	Ave.	SE	Fold change	p value	Significant difference (t test, *P < 0.05)
1,3-Diamino-propane	0.08516	0.0853491	0.100618	0.0754738	0.0450505	0.0783302	0.00924213	0.0291826	0.0428176	0.0459345	0.0621326	0.019189	0.0398513	0.0073587	0.50876	0.00974466	*
2-Hydroxy-pyridine	0.0194595	0.0105826	0.0119557	0.0132509	0.0117373	0.0133972	0.00157365	0.0113381	0.0187541	0.00558412	0.00286684	0.018243	0.0113572	0.00322136	0.847732	0.627726
2-Oxo-glutaric acid	0.00516593	0.070626	0.0324931	0.0107238	0.142873	0.0523763	0.0253788	0.168298	0.298638	0.326906	0.125534	0.12955	0.209785	0.0429355	4.00535	0.0396096	*
3-Amino-piperidin-2-one	0.0110433	0.00582171	0.004529	0.00291768	0.00274159	0.00541065	0.00151676	0.00669801	0.00208751	0.0128342	0.0118247	0.00208069	0.00710503	0.00229874	1.31316	0.58936
3-Cyano-L-alanine	0.236292	0.108702	0.146392	0.159324	0.106383	0.151418	0.0236054	0.133991	0.0833996	0.14568	0.176553	0.0870419	0.125333	0.0178005	0.827728	0.271421
4-Amino-butyric acid	33.0463	24.4289	17.577	25.7538	14.2495	23.0111	3.29039	18.8643	31.358	28.6632	22.7763	17.617	23.8557	2.68697	1.03671	0.85739
5-Hydroxy-tryptamine	1.77122	1.59507	1.77246	1.56565	1.86926	1.71473	0.0578565	1.90888	1.72279	1.71244	1.64092	1.71961	1.74093	0.0446116	1.01528	0.666152
Alanine	4.61431e-06	2.74782e-05	0.000251647	4.30549e-05	0.000196166	0.000104592	4.98698e-05	7.44133e-05	6.05559e-05	1.62436e-05	1.37845e-05	4.37129e-05	4.17421e-05	1.19521e-05	0.399094	0.334507
Asparagine	2.08738	1.33377	1.58895	1.62879	1.25047	1.57787	0.146474	1.44847	0.961861	1.27748	1.45991	0.819485	1.19344	0.129727	0.756362	0.00756238	*
beta-Alanine	0.000107494	0.00014679	0.000304574	0.000172279	0.000147636	0.000175755	3.38345e-05	0.000657349	4.40355e-06	0.00177078	0.00104267	7.96142e-05	0.000710964	0.000326645	4.04521	0.149184
cis-Aconitic acid	0.388012	0.368101	0.473704	0.383735	0.385171	0.399745	0.0188117	0.592587	0.642882	0.768376	0.718722	0.514104	0.647334	0.0450082	1.61937	0.0024449	*
Citric acid	538.57	490.397	528.311	484.767	506.234	509.656	10.455	565.086	486.29	498.505	475.809	460.149	497.168	18.1103	0.975497	0.367871
D- Maltose	0.802672	15.9934	0.809185	0.735718	0.883873	3.84498	3.0372	0.742769	0.783069	0.796461	0.756864	16.7207	3.95998	3.1902	1.02991	0.982435
D-alpha,alpha-Trehalose	0.0167382	0.0805305	0.0189216	0.0249074	0.034206	0.0350607	0.0117633	0.0955019	0.153693	0.0967097	0.0993867	0.159457	0.12095	0.014586	3.44972	0.000969268	*
D-Fructose	2140.66	2406.79	2468.46	2190.9	2652.52	2371.87	93.6813	2768	2923.2	2578.65	2747.35	2779.29	2759.3	54.8262	1.16334	0.0252999	*
D-Galacturonic acid	37.9023	37.3161	63.9227	52.1735	56.1715	49.4972	5.20877	43.754	33.1731	44.4778	46.405	58.3837	45.2387	4.01569	0.913965	0.382208
Dihydrouracil	24.4893	17.9923	17.5214	12.9658	16.9648	17.9867	1.85411	29.425	25.8392	24.4651	23.3637	22.5164	25.1219	1.21124	1.39669	0.00176803	*
DL-Aspartic acid	170.44	167.552	121.391	131.041	140.069	146.098	9.81399	168.65	159.861	174.32	160.695	133.868	159.479	6.93505	1.09159	0.327785
DL-Cysteine	0.508749	0.808889	0.903599	0.819766	0.697941	0.747789	0.0681233	0.57171	0.516821	0.614969	0.723765	0.614818	0.608417	0.0340046	0.813621	0.108494
DL-Glutamine	36.1805	27.1105	31.3988	28.3134	20.3234	28.6653	2.60844	24.9956	18.3202	25.7158	26.8956	15.7502	22.3355	2.22245	0.779181	0.0201037	*
DL-Homoserine	0.0328555	0.0318395	0.0509668	0.030322	0.0457377	0.0383443	0.004188	0.0086569	0.00974135	0.0184809	0.0409691	0.0255886	0.0206874	0.00593627	0.539516	0.0750016
DL-Isocitric acid	57.0734	47.7454	64.197	55.9336	61.498	57.2895	2.81426	62.6933	59.1486	52.7988	56.858	54.4679	57.1933	1.74535	0.998321	0.982555
DL-Lactic acid	0.00446252	0	4.96435e-06	2.18282e-06	4.63882e-06	0.000894861	0.000891915	0.000512687	2.20178e-06	2.11245e-06	0.000169036	0.00146301	0.00042981	0.000274604	0.480309	0.637341
DL-Malic acid	71.9481	65.2865	82.3367	78.0046	76.7322	74.8616	2.91054	69.9986	56.2779	57.1902	53.677	57.2673	58.8822	2.85414	0.786547	0.0243695	*
DL-Methionine	0.990038	0.787498	0.763404	0.78482	0.4902	0.763192	0.0797002	0.600578	0.583266	0.73377	0.515701	0.476439	0.581951	0.0441133	0.762522	0.064668
DL-Ornithine	0	3.10015	0	0	0	0.620031	0.620031	0	0	2.4297	0	0.00265229	0.486471	0.485808	0.784592	0.886486
DL-Phenylalanine	11.7016	10.7029	7.73718	10.0974	6.47669	9.34315	0.968906	8.63823	9.41418	8.87801	7.92968	6.35992	8.24401	0.52798	0.882359	0.212763
DL-Serine	5.47159	4.14552	4.61993	5.66031	2.83651	4.54677	0.509246	3.47555	3.84231	4.57716	3.72472	2.6481	3.65357	0.311156	0.803552	0.112175
DL-Threonine	7.05266	4.41781	4.82789	5.80513	2.68759	4.95821	0.726936	3.55089	4.00141	4.61279	3.74058	3.14075	3.80928	0.245046	0.768277	0.185469
DL-Tyrosine	5.6932	1.50471	4.12383	4.16467	2.55569	3.60842	0.72302	1.56847	2.05214	3.07998	1.20013	2.44414	2.06897	0.329284	0.573373	0.153757
DL-Valine	3.91013e-05	0.000747645	0.000105188	0.000236021	0.000239861	0.000273563	0.000124624	0.000186703	0.0712692	8.66103e-05	0.000195906	0.0966587	0.0336794	0.0209174	123.114	0.184285
D-Quinic acid	8.71567	13.3454	16.0234	11.8774	17.416	13.4756	1.53699	14.5552	13.4399	13.2825	13.9569	14.2777	13.9024	0.241684	1.03168	0.809367
D-Ribose	6.5622	5.05166	5.38823	5.51251	5.00624	5.50417	0.281571	5.44852	4.03943	4.77551	5.27505	3.56816	4.62133	0.359384	0.839606	0.0132822	*
Erythritol	1.30272	1.30602	1.25141	1.05782	1.76608	1.33681	0.116514	2.0747	2.14307	1.88415	1.90895	1.68913	1.94	0.079499	1.45122	0.0258372	*
Fructose-6-phosphate	0.0211489	0.0222291	0.0202846	0.0271769	0.0346643	0.0251007	0.00267237	0.0281085	0.0236081	0.0185235	0.0296768	0.0343675	0.0268569	0.00270119	1.06996	0.303669
Fumaric acid	0.0741154	0.14196	0.148485	0.0482536	0.178213	0.118205	0.0244122	0.102616	0.202035	0.0836151	0.11714	0.0910547	0.119292	0.0214468	1.00919	0.974829
Galactinol	0.133152	0.202082	0.225498	0.120435	0.298825	0.195998	0.0325117	0.182132	0.170815	0.190682	0.159801	0.154727	0.171632	0.00670667	0.875679	0.520048
Gluconic acid	0.802833	1.07904	1.22472	0.94021	0.00420005	0.810201	0.213389	1.8668	0.0045258	1.98812	0.00125103	0.00283233	0.772706	0.471817	0.953721	0.935106
Glucose	64.3088	76.8289	71.6999	63.6875	76.9607	70.6972	2.89641	86.8352	90.951	83.5469	85.8145	85.0881	86.4471	1.24686	1.22278	0.00524431	*
Glucose-6-phosphate	1.41814	1.41107	1.319	1.3485	1.57165	1.41367	0.0437001	1.79896	1.48812	1.6362	1.69554	1.84976	1.69372	0.0636426	1.1981	0.00636275	*
Glutamate	9.09315	8.05409	6.59778	5.51975	7.64732	7.38242	0.613722	12.1989	11.8113	11.7283	11.0897	6.65383	10.6964	1.02622	1.4489	0.0467445	*
Glutaric acid	0.000463886	0.00140956	0.00111795	0.00461753	0.00375655	0.00227309	0.000807783	0.0014597	0.00474426	0.000863444	0.00101316	0.00239879	0.00209587	0.000714199	0.922034	0.885849
Glycerol	0.162865	0.193326	0.182895	0.16923	0.201788	0.182021	0.00724515	0.220694	0.205731	0.209247	0.207607	0.201859	0.209027	0.00316559	1.14837	0.0547539
Glycine	0.681885	0.566007	0.556331	0.696593	0.419943	0.584152	0.0501311	0.451105	0.495323	0.552948	0.444832	0.398701	0.468582	0.026063	0.802158	0.0929162
Glycolic acid	0.0537939	0.0496274	0.042372	0.0879447	0.0837933	0.0635063	0.00933383	0.0514295	0.0370306	0.0679693	0.0634172	0.0524607	0.0544615	0.00538375	0.857576	0.416227
Hexadecanoate	0.0504793	0.0454335	0.0730922	0.0512613	0.0511115	0.0542756	0.00482574	0.0518451	0.0727126	0.0522228	0.0507109	0.0480588	0.05511	0.00446049	1.01537	0.918982
Histidine	0.0666098	0.058116	0.0404992	0.045348	0.0417591	0.0504664	0.00510141	0.0454319	0.0495516	0.0585984	0.0640156	0.0457629	0.0526721	0.00369926	1.04371	0.789087
Hydroxylamine	1.86313	1.80448	2.27861	2.05184	2.43632	2.08688	0.120397	2.77448	1.86826	2.40532	2.55161	2.19201	2.35833	0.155013	1.13008	0.244164
Isoleucine	1.52917	0.803172	0.836938	1.08816	0.182177	0.887923	0.218992	0.136021	0.580289	0.358959	0.595687	0.213279	0.376847	0.093368	0.424414	0.100735
Isomaltose	1.62589	3.43634	2.65513	1.66336	4.79624	2.83539	0.594774	9.84478	11.712	11.4221	7.62451	9.90306	10.1013	0.727273	3.56257	0.000560601	*
L-Cystine	0.0181758	0.0129511	0.0416896	0.0182386	0.0352779	0.0252666	0.00557352	0.0324149	0.0213695	0.0136153	0.0268658	0.0518109	0.0292153	0.00644683	1.15628	0.653737
Leucine	0.244863	0.198322	0.191646	0.194339	0.126802	0.191194	0.018825	0.179374	0.198257	0.261743	0.247683	0.258538	0.229119	0.0168841	1.19836	0.318648
Lumichrome	0.00427186	0.174325	0.00502616	0.128387	0.142367	0.0908753	0.0359809	0.0056579	0.00195525	0.00829757	0.00155998	0.137102	0.0309145	0.0265758	0.340186	0.183432
Lysine	4.56295	2.77015	4.0324	3.74689	7.93778	4.61004	0.881475	2.33183	7.84718	3.7298	6.7455	8.51958	5.83478	1.19977	1.26567	0.392234
myo-Inositol	54.693	89.4231	85.6815	57.1456	86.6682	74.7223	7.71048	128.077	125.229	131.173	127.176	97.8487	121.901	6.08905	1.63138	0.0147477	*
myo-Inositol-1-phosphate	0.284843	0.263574	0.24516	0.248131	0.325398	0.273421	0.0147771	0.327604	0.238037	0.263331	0.289759	0.248606	0.273467	0.0160816	1.00017	0.99849
Nicotinate	0.187669	0.194706	0.212185	0.182992	0.201161	0.195743	0.00514081	0.205794	0.201354	0.19466	0.236479	0.232802	0.214218	0.00854373	1.09439	0.195678
Phytol	0.00503774	0.00496034	0.00791313	0.00902398	0.00888958	0.00716496	0.000904861	0.00174303	0.00573423	0.00529567	0.00957602	0.00997683	0.00646516	0.00152003	0.90233	0.494157
Proline	0.132336	0.176495	0.0991082	0.100333	0.0957807	0.120811	0.0154118	0.279202	0.382248	0.445031	0.269966	0.2773	0.330749	0.0352994	2.73775	0.00400945	*
Putrescine	1.07454	0.573187	2.16767	1.45057	1.7389	1.40097	0.273521	1.1312	1.08081	0.720853	1.27382	0.862497	1.01383	0.0986385	0.723664	0.326703
Pyroglutamate	18.3013	14.3687	15.687	14.4275	11.7876	14.9144	1.05782	15.6276	13.4216	15.7271	16.7593	10.0501	14.3172	1.19748	0.959953	0.524636
Raffinose	0.00528597	0.00800255	0.0137895	0.00672201	0.00437916	0.00763585	0.00165779	0.00506034	0.0222869	0.0189988	0.0125641	0.0107731	0.0139367	0.00304986	1.82516	0.0532792
Saccharic acid	0.597573	0.345656	0.508211	0.531601	0.674855	0.531579	0.0547707	0.433921	0.686553	0.638726	0.49413	0.596656	0.569997	0.0465255	1.07227	0.689814
Shikimic acid	0.069556	0.104115	0.135673	0.113654	0.161242	0.116848	0.0153852	0.123995	0.122131	0.100461	0.133285	0.110667	0.118108	0.00569195	1.01078	0.951125
Spermidine	0.0403775	0.0353295	0.0182184	0.0112862	0.0101556	0.0230734	0.00624108	0.0120506	0.00418043	0.0122056	0.0184437	0.00784162	0.0109444	0.002392	0.474329	0.181884
Suberic acid	0.74313	0.587035	0.606656	0.55034	0.447197	0.586872	0.0477763	0.503035	0.402511	0.476346	0.570985	0.346561	0.459887	0.0391218	0.783625	0.0445485	*
Succinate	0.104745	0.10405	0.100587	0.102362	0.122267	0.106802	0.0039326	0.12464	0.122884	0.129881	0.11445	0.0973199	0.117835	0.00569751	1.1033	0.305795
Sucrose	0.243279	0.430603	0.254913	0.190448	0.353839	0.294616	0.0430479	0.784233	0.869316	0.868469	0.751965	0.575884	0.769973	0.0537441	2.61348	0.0023782	*
Threonic acid	3.50107	6.10366	5.78879	4.74344	8.23444	5.67428	0.785532	5.50246	3.87085	4.82677	5.00532	5.55078	4.95124	0.304052	0.872575	0.444677
trans-Caffeic acid	6.36268	2.02722	7.8328	5.80264	8.25728	6.05652	1.10435	6.15418	2.99542	5.1552	5.05185	0.424376	3.95621	1.02142	0.653214	0.246719
trans-Sinapic acid	0.116685	0.294925	0.152484	0.110188	0.397132	0.214283	0.0566203	0.232351	0.295284	0.342042	0.203652	0.222109	0.259088	0.0258331	1.20909	0.514392
Tryptamine	0.00395148	0.00410638	0.01064	0.00748757	0.00262403	0.00576189	0.00146011	0.00577237	0.0158162	0.00545904	0.00540321	0.0169064	0.00987145	0.00265582	1.71323	0.342078
Uridine	0.277362	0.309599	0.093423	0.171507	0.247395	0.219857	0.0390141	0.613883	0.141548	0.541083	0.273308	0.345755	0.383115	0.0866071	1.74257	0.201507
1	4.72845	5.00105	4.97874	4.75665	6.12444	5.11787	0.257713	4.74255	4.99969	5.12233	4.84658	4.70867	4.88396	0.0782085	0.954297	0.474486
2	0.00821259	0.0123084	0.00799824	0.0010149	0.00232599	0.00637202	0.00207776	0.00199572	0.000385729	0.000460406	0.00029278	0.00047981	0.000722888	0.000319902	0.113447	0.0493033	*
3	3.83016	3.72536	3.56067	3.72569	3.77413	3.7232	0.0449777	3.64226	3.71773	3.56766	3.59972	3.57254	3.61998	0.0277947	0.972276	0.0786708
4	0.628469	0.355008	0.414296	0.457583	0.311321	0.433336	0.0547952	0.331697	0.304227	0.358088	0.473603	0.211342	0.335791	0.0424204	0.774899	0.140345
5	0.407643	0.281464	0.306263	0.275176	0.219063	0.297922	0.0309155	0.191342	0.206255	0.178684	0.261986	0.158176	0.199289	0.0175462	0.668929	0.0464049	*
6	5.0526	6.40168	6.55995	4.9626	8.68953	6.33327	0.675533	10.8122	12.8915	10.0214	10.5151	9.18215	10.6845	0.616955	1.68704	0.0161468	*
7	6.6658	12.1755	7.59969	7.84085	10.4641	8.94919	1.0239	12.6233	16.6785	17.4504	14.5098	15.5074	15.3539	0.846821	1.71567	0.00241058	*
8	193.728	189.193	231.972	168.25	270.023	210.633	18.0615	172.66	109.045	143.309	138.872	100.781	132.933	12.8949	0.631113	0.0427404	*
9	1.676	1.93778	2.00094	1.83902	2.42472	1.97569	0.124939	2.16497	1.92223	2.09247	2.04863	1.86363	2.01839	0.0552651	1.02161	0.817047
10	1.2075	0.968286	1.08432	0.951706	1.21275	1.08491	0.055998	1.40684	1.56968	1.34118	1.38626	1.10692	1.36218	0.0745748	1.25556	0.0801923
11	0.0971022	0.178197	0.487233	0.79691	0.483484	0.408585	0.125038	0.877129	0.252278	0.0987904	1.3744	0.0192333	0.524365	0.260509	1.28337	0.666964
12	3.11778	2.68655	3.15482	2.92978	2.99455	2.9767	0.0831685	3.14879	3.78246	2.81412	4.54256	3.05908	3.4694	0.312268	1.16552	0.25171
13	0.0552472	0.160817	0.0496811	0.00212256	0.00394445	0.0543625	0.0288326	0.00634385	0.00372781	0.00306873	0.0267561	0.000785402	0.00813638	0.00473847	0.149669	0.209738
14	0.0568803	0.332365	0.106749	0.199985	0.010083	0.141212	0.0572224	0.0050844	0.330595	0.00168284	0.0721388	0.055228	0.0929458	0.0609841	0.658198	0.205776
15	4.84044	4.70288	4.95901	4.71477	4.91799	4.82702	0.0519083	4.85729	5.05256	4.31168	4.92715	4.86014	4.80176	0.127533	0.994768	0.889924
16	0.00443068	0.0448793	0.0141431	0.00680773	0.00982335	0.0160168	0.00739581	0.0478816	0.0190781	0.0259127	0.00295507	0.03737	0.0266395	0.00769749	1.66322	0.427635
17	6.11095	5.89127	6.79495	5.89356	5.94461	6.12707	0.171718	5.63073	6.29496	5.81378	5.95689	6.01523	5.94232	0.110341	0.969847	0.491759
18	0.254374	0.0922411	0.0593225	0.141817	0.0429313	0.118137	0.0380177	0.075085	0.00838268	0.0414908	0.0176361	0.100108	0.0485405	0.0172934	0.410883	0.166526
19	40.3883	37.9732	41.9489	45.8502	46.0583	42.4438	1.56722	42.4596	43.4212	32.492	43.5791	39.84	40.3584	2.07747	0.950867	0.482552
20	4.59426e-06	0.000349539	6.41565e-05	4.44886e-06	0.000477379	0.000180024	9.80263e-05	0.00025942	2.4861e-05	0.00013081	4.93565e-05	0.00058723	0.000210336	0.000102737	1.16838	0.767959
21	0.0242619	0.263761	0.0289689	0.027291	0.0820274	0.0852621	0.0458928	0.100759	0.0623405	0.0661396	0.0178228	0.171425	0.0836974	0.0255843	0.981649	0.977802
22	0.0148827	0.0124258	0.0184744	0.00971149	0.00718539	0.0125359	0.00196711	0.0178591	0.0124354	0.00832777	0.0103524	0.00620425	0.0110358	0.00199575	0.880331	0.542721
23	78.1474	82.1298	79.1896	79.1033	90.7967	81.8734	2.32862	100.564	93.6685	91.8294	96.0528	91.6577	94.7545	1.65471	1.15733	0.0224404	*
24	0.0222119	0.0142585	0.0244329	0.016269	0.0216511	0.0197647	0.00192194	0.0162654	0.0188415	0.0195835	0.0165285	0.0174474	0.0177333	0.000645726	0.89722	0.358972
25	15.1273	14.7585	14.0867	14.5832	14.8524	14.6816	0.172821	14.1102	14.228	14.3308	14.1522	14.4999	14.2642	0.0698368	0.971571	0.107418
26	0.574438	0.546876	0.588694	0.64724	0.733873	0.618224	0.0332388	0.668711	0.811973	0.766959	0.714813	0.658244	0.72414	0.0291975	1.17132	0.137045
27	85.2545	77.3816	70.7873	63.4863	76.5586	74.6937	3.62697	100.595	99.3076	94.8751	98.2133	69.2577	92.4497	5.87514	1.23772	0.0641416
28	0.00855369	0.0194978	0.0201369	0.0100846	0.0221452	0.0160837	0.0028064	0.00797251	0.0143184	0.0198375	0.0275971	0.0143099	0.0168071	0.003287	1.04498	0.878237
29	0.19751	0.261863	0.332606	0.287724	0.250018	0.265944	0.0222167	0.179557	0.178288	0.24448	0.291423	0.172641	0.213278	0.023551	0.801964	0.0500889
30	1.14124	0.980893	1.21884	0.98506	1.40296	1.1458	0.078904	1.35743	1.15884	1.28637	1.1437	1.15279	1.21983	0.0432267	1.06461	0.431201
31	7.67334	5.59843	4.50114	5.33437	3.56312	5.33408	0.684548	4.95069	3.4072	3.91526	5.76812	2.92258	4.19277	0.517864	0.786034	0.118758
32	0.371294	0.957136	0.792714	0.619607	0.769745	0.702099	0.0985059	1.69654	1.34611	1.3219	1.27604	1.39121	1.40636	0.0748935	2.00308	0.0121806	*
33	5.81536	4.10581	5.44923	4.5629	2.71748	4.53016	0.546048	3.56854	3.2037	5.01018	4.69938	3.01009	3.89838	0.403617	0.860539	0.238368
34	0.190951	0.108777	0.259268	0.236004	0.115821	0.182164	0.0305843	0.100312	0.186377	0.155003	0.15671	0.102627	0.140206	0.0167732	0.769668	0.281559
35	0.00485681	0.0128661	0.00434995	0.00387879	0.00568568	0.00632746	0.00166185	0.0123029	0.0134485	0.00901175	0.00733771	0.00820744	0.0100617	0.00119277	1.59016	0.0308571	*
36	0.206671	0.117002	0.178188	0.21671	0.0512543	0.153965	0.0309979	0.245742	0.328667	0.977191	0.495134	0.988352	0.607017	0.158581	3.94256	0.0609763
37	0.127151	0.016772	0.0194391	0.0106529	0.0632256	0.0474481	0.022001	0.0336425	0.0102888	0.154681	0.0892716	0.0695945	0.0714957	0.0249184	1.50682	0.570776
38	2.62044	1.94617	2.55254	2.07162	2.24881	2.28791	0.131474	2.4239	2.44358	2.61664	2.68233	2.31963	2.49722	0.0664528	1.09148	0.23501
39	0.0181874	0.0225069	0.0304517	0.0178806	0.0243121	0.0226677	0.00230554	0.0137842	0.0268786	0.0304346	0.01823	0.028159	0.0234973	0.00318888	1.0366	0.62749
40	0.0022028	0.000512247	0.00596057	0.00887381	0.00417717	0.00434532	0.00145649	0.00627144	0.00523114	0.00843583	0.00594504	0.00509575	0.00619584	0.000601125	1.42587	0.246599
41	8.5497	6.0266	7.32888	7.42079	7.42529	7.35025	0.400112	7.89007	8.48556	9.95133	8.55587	8.97041	8.77065	0.341815	1.19324	0.0735517
42	1.42383	1.60504	1.99547	1.53262	2.44811	1.80101	0.188316	1.91634	2.14097	2.05306	2.11101	2.6502	2.17432	0.125067	1.20727	0.0221921	*
43	41.7002	75.4267	43.91	31.2031	66.8198	51.812	8.28343	142.779	166.434	157.479	139.167	107.748	142.721	10.0396	2.7546	0.00223198	*
44	0.148179	0.404686	0.272486	0.1675	0.505882	0.299747	0.0688145	1.03662	1.24414	1.04244	0.826156	1.04282	1.03844	0.0661124	3.46438	0.000312266	*
45	0.00173103	0.00267014	0.00853199	0.00145231	0.00803308	0.00448371	0.00156592	0.00379277	0.00767263	0.00361752	0.0035401	0.0034992	0.00442445	0.000813603	0.986783	0.977544
46	0.0456419	0.0744721	0.0830032	0.0415607	0.125976	0.0741307	0.0152302	0.200623	0.0551545	0.131084	0.150376	0.0992851	0.127304	0.0244058	1.7173	0.207906
47	0.205936	0.264114	0.169399	0.173958	0.332306	0.229143	0.0308374	0.183678	0.316794	0.274894	0.237445	0.162452	0.235053	0.0284472	1.02579	0.908947
48	0.0156352	0.0171388	0.028124	0.0134829	0.0227841	0.019433	0.0026632	0.0196747	0.0217503	0.0232594	0.0105224	0.0196543	0.0189722	0.00221873	0.976289	0.827767
49	0.00663289	0.00658814	0.00141379	0.00325986	0.000732727	0.00372548	0.0012483	0.00235624	0.00487253	0.0108726	0.00308276	0.00781863	0.00580056	0.00157971	1.557	0.475841
50	0.00670738	0.00551218	0.0822198	0.00892198	0.00420299	0.0215129	0.0151966	0.0105762	0.0453607	0.0171847	0.0121199	0.0114518	0.0193387	0.00660636	0.898935	0.905148
51	0.0485014	0.00395206	0.0018777	0.00127217	0.000878297	0.0112963	0.00931635	0.00116738	0.0242268	0.0787624	0.00274628	0.0249528	0.0263711	0.0140442	2.33449	0.493155
52	0.00391724	0.00214092	0.00173102	0.00283184	0.00206704	0.00253761	0.000388545	0.00150298	0.000519094	0.0027773	0.00100633	0.00539017	0.00223917	0.000872895	0.882395	0.796643
53	0.00126495	0.00274378	0.00210595	0.00319896	0.00555895	0.00297452	0.000723186	0.00670927	0.00602234	0.0125082	0.00800048	0.00180036	0.00700813	0.00172362	2.35605	0.152285
54	0.0837143	0.0214156	0.0216524	0.0351351	0.027461	0.0378757	0.0117288	0.0157511	0.0407816	0.109081	0.0291904	0.0427798	0.0475168	0.0161289	1.25455	0.718789
55	0.0237271	0.052918	0.0290135	0.0242253	0.0289602	0.0317688	0.00540528	0.0397375	0.0392711	0.0320906	0.0267268	0.0119961	0.0299644	0.00509896	0.943202	0.780038
56	0.124872	0.150879	0.133255	0.115582	0.220054	0.148929	0.0187069	0.156928	0.124981	0.181407	0.154039	0.149791	0.153429	0.00899422	1.03022	0.852683
57	0.00116491	1.42232e-05	0.00025789	8.94954e-05	4.52551e-06	0.00030621	0.000219424	7.44133e-05	0.000226336	5.74846e-05	0.000490397	0.000120724	0.000193871	7.97506e-05	0.633132	0.69148
58	0.00310795	0.0022573	0.00216017	0.00373579	0.00305717	0.00286368	0.000293285	0.000186319	0.000912637	0.00204851	0.00328771	0.00467547	0.00222213	0.000807582	0.775971	0.43806
59	0.000546156	6.13179e-05	0.0018065	0.000684173	0.000993818	0.000818392	0.000289172	0.00179344	0.000216587	0.000290855	0.00112227	0.000275131	0.000739656	0.000312063	0.903792	0.876951
60	0.00128773	0.00173784	0.000354814	0.000957106	0.00329284	0.00152607	0.000495918	0.00308498	0.00177479	0.000969151	0.00131886	0.00110636	0.00165083	0.000383633	1.08175	0.857079
61	0.000538016	0.00186294	0.000491761	0.000649024	0.00045899	0.000800145	0.000267634	0.00176128	0.0012114	0.00330349	0.00109311	0.000856605	0.00164518	0.000440356	2.0561	0.215579
62	0.148936	0.335648	0.0732502	0.09097	0.334319	0.196625	0.0578557	0.229653	0.211938	0.309803	0.192129	0.106655	0.210035	0.0326727	1.06821	0.879972
63	0.00611089	0.011338	0.00985972	0.0152398	0.0101903	0.0105477	0.00146503	0.031593	0.00495745	0.0172798	0.0140619	0.0111465	0.0158077	0.0044376	1.49868	0.394484
64	0.00304446	0.000164438	0.00682854	0.00168293	0.00665729	0.00367553	0.00133283	0.00319856	0.00642168	0.0086478	0.00790981	0.00278558	0.00579269	0.00120003	1.57601	0.332365
65	0.0127815	0.000444613	0.00345144	0.00539639	0.0113455	0.00668388	0.00234463	0.00532669	0.0113188	0.0151768	0.0088383	0.00958711	0.0100495	0.00161069	1.50355	0.411176
66	0.0019178	0.000145929	0.000150681	0.000608749	0.000828914	0.000730415	0.00032497	0.000727122	0.000823573	0.000774343	0.000634257	0.000457095	0.000683278	6.45987e-05	0.935466	0.898204
67	0.00169618	0.0044708	0.0105611	0.00961824	0.00712306	0.00669388	0.00163723	0.00677971	0.00703108	0.00729227	0.00479628	0.0084993	0.00687973	0.000598617	1.02776	0.924597
68	0.197573	0.251781	0.189527	0.174428	0.394457	0.241553	0.0403925	0.213272	0.156014	0.222611	0.252435	0.203802	0.209627	0.0156886	0.867829	0.549554
69	0.00662791	0.00865	0.0227588	0.01794	0.012398	0.0136749	0.00297698	0.0232174	0.0117064	0.0137095	0.0115956	0.0109688	0.0142395	0.00229116	1.04129	0.906454
70	0.00389329	0.00464145	0.00450897	0.00269755	0.0074079	0.00462983	0.000774874	0.0119005	0.000667116	0.000537387	0.00318442	0.0226524	0.00778837	0.00425638	1.68222	0.444933
71	0.00652975	0.00337454	0.00379456	0.00365381	0.000812075	0.00363295	0.0009067	0.000726022	0.00649057	0.00656483	0.00395567	0.00727074	0.00500157	0.00120798	1.37672	0.539674
72	0.00238092	0.00124297	0.00173598	0.000746797	0.00318628	0.00185859	0.000428119	0.00203608	0.00275748	0.00136856	0.00238155	0.000761212	0.00186098	0.000357585	1.00128	0.997597
73	10.7573	10.5893	12.4371	10.5964	11.0559	11.0872	0.34791	11.2659	11.5591	10.451	10.6647	11.0918	11.0065	0.200677	0.992719	0.880943
74	0.0086887	0.00627531	0.00341542	0.00298688	0.00491239	0.00525574	0.00103627	0.00515609	0.00182065	0.00951173	0.0159656	0.00606306	0.00770342	0.00240124	1.46572	0.491392
75	2.00757	1.70155	2.02723	1.97849	1.98012	1.93899	0.0600487	2.00148	1.87662	1.8295	1.15699	1.66579	1.70608	0.147428	0.879878	0.240545
