# Supplementary material for: Functional disruption of cell wall invertase inhibitor by genome editing increases sugar content of tomato fruit without decrease fruit weight
Source: Sci Rep. 2021 Nov 2;11:21534. doi: 10.1038/s41598-021-00966-4 (PMC8563804; doi:10.1038/s41598-021-00966-4)
Supplement: Supplementary file 3 — Supplementary Information 3. [file 41598_2021_966_MOESM3_ESM.xlsx]

## Sheet: Sheet1
Supplementary Table S3: Primers used in confirmation of genetic transformants.
Target gene/region	Primer	Sequences 5' to 3'	PCR reaction conditions
Cas9	Cas9_Fw	GCTAACCTCGCTGGATCTCC	98℃ 2 min; 98℃ 10 sec, 55℃ 30 sec, 72℃ 1 min, 35 cycies; 72℃ 5 min
	Cas9_Rv	CCTCCCCTCTCAGCCTTAGT
PcUbiquitin promoter	Ubi_Fw	ATCAGCGTTAACAAACGGCC	98℃ 2 min; 98℃ 10 sec, 55℃ 30 sec, 72℃ 1 min, 35 cycies; 72℃ 5 min
	Ubi_Rv	CACAATCAGATGAGAGAAGTGATGT
