# Supplementary material for: Functional disruption of cell wall invertase inhibitor by genome editing increases sugar content of tomato fruit without decrease fruit weight
Source: Sci Rep. 2021 Nov 2;11:21534. doi: 10.1038/s41598-021-00966-4 (PMC8563804; doi:10.1038/s41598-021-00966-4)
Supplement: Supplementary file 4 — Supplementary Information 4. [file 41598_2021_966_MOESM4_ESM.xlsx]

## Sheet: Sheet2
Supplementary Table S4: Primers used in analysis of copy number of the transformed gene.
Target gene	Primer	Sequences 5' to 3'	Real time PCR reaction conditions
Cas9	Cas9_rt_Fw	CCTCGCTCTCGCTCACATGA	95℃ 30 sec; 95℃ 5 sec, 60℃ 30 sec, 40 cycles; 95℃ 15 min
	Cas9_rt_Rv	GGTCTGCACGAGCTGGATGA
SlLAT52	LAT52_Fw	AGACCACGAGAACGATATTTGC	95℃ 30 sec; 95℃ 5 sec, 60℃ 30 sec, 40 cycles; 95℃ 15 min
	LAT52_Rv	TTCTTGCCTTTTCATATCCAGACA
