# Supplementary material for: Functional disruption of cell wall invertase inhibitor by genome editing increases sugar content of tomato fruit without decrease fruit weight
Source: Sci Rep. 2021 Nov 2;11:21534. doi: 10.1038/s41598-021-00966-4 (PMC8563804; doi:10.1038/s41598-021-00966-4)
Supplement: Supplementary file 5 — Supplementary Information 5. [file 41598_2021_966_MOESM5_ESM.xlsx]

## Sheet: Sheet3
Supplementary Table S5: Primers used in confirmation of mutation in SlINVINH1 genome.
Target gene	Primer	Sequences 5' to 3'	PCR reaction conditions
SlINVINH1	SlINVINH1_Fw	TCTGTCCTTCGAACTGACTACTC	94℃ 2 min; 98℃ 10 sec, 55℃ 30 sec, 68℃ 2 min, 35 cycles
	SlINVINH1_Rv	GTGACGAATCGAATTTTTACTAGCA
SlINVINH1	SlINVINH1_T1	CACCAACACGCAATTGAATCCATC	96℃ 1 min; 96℃ 10 sec, 50℃ 5 sec, 60℃ 3 min, 25 cycles
	SlINVINH1_T2	GCAACCAGTAAGATAGGGTCGA
	SlINVINH1_T3	GCTAGCTAGCTTTAAGAGTA
