# Supplementary material for: Functional disruption of cell wall invertase inhibitor by genome editing increases sugar content of tomato fruit without decrease fruit weight
Source: Sci Rep. 2021 Nov 2;11:21534. doi: 10.1038/s41598-021-00966-4 (PMC8563804; doi:10.1038/s41598-021-00966-4)
Supplement: Supplementary file 7 — Supplementary Information 7. [file 41598_2021_966_MOESM7_ESM.xlsx]

## Sheet: Sheet2
Supplementary Table S7: Primers used in quantitative RT-PCR analysis of SlINVINH1.
Target gene	Primer	Sequences 5' to 3'	Real time PCR reaction conditions
SlUBQ3	SlUBQ3_Fw	CCTCGCTCTCGCTCACATGA	95℃ 30 sec; 95℃ 5 sec, 62℃ 30 sec, 72℃ 20 sec; 45 cycles; 95℃ 15 min
	SlUBQ3_Rv	GGTCTGCACGAGCTGGATGA
SlINVINH1	SlINVINH1_Fw	AGACCACGAGAACGATATTTGC	95℃ 30 sec; 95℃ 5 sec, 62℃ 30 sec, 72℃ 20 sec; 45 cycles; 95℃ 15 min
	SlINVINH1_Rv	TTCTTGCCTTTTCATATCCAGACA
